# Supplementary material for: Ginsenoside 24-OH-PD from red ginseng inhibits acute T-lymphocytic leukaemia by activating the mitochondrial pathway
Source: PLoS One. 2023 May 19;18(5):e0285966. doi: 10.1371/journal.pone.0285966 (PMC10198485; doi:10.1371/journal.pone.0285966)
Supplement: S1 File — (ZIP) [file pone.0285966.s004.zip]

Archive with 29 entries (27 files):
- wb/
- __MACOSX/._wb
- wb/.DS_Store
- __MACOSX/wb/._.DS_Store
- wb/0 80 70 60 Rh2/
- __MACOSX/wb/._0 80 70 60 Rh2
- wb/0 80 70 60 Rh2/NO.2 Caspase-3.tif
- __MACOSX/wb/0 80 70 60 Rh2/._NO.2 Caspase-3.tif
- wb/0 80 70 60 Rh2/NO.1 ACTB.tif
- __MACOSX/wb/0 80 70 60 Rh2/._NO.1 ACTB.tif
- wb/0 80 70 60 Rh2/NO.3 Caspase-9.tif
- wb/0 80 70 60 Rh2/NO.1 Caspase-3.tif
- __MACOSX/wb/0 80 70 60 Rh2/._NO.1 Caspase-3.tif
- wb/0 80 70 60 Rh2/NO.1 Cytc.tif
- __MACOSX/wb/0 80 70 60 Rh2/._NO.1 Cytc.tif
- wb/0 80 70 60 Rh2/NO.2 Bax.tif
- wb/0 80 70 60 Rh2/NO.2 ACTB.tif
- __MACOSX/wb/0 80 70 60 Rh2/._NO.2 ACTB.tif
- wb/0 80 70 60 Rh2/NO.3 ACTB.tif
- wb/0 80 70 60 Rh2/NO.3 Bax.tif
- wb/0 80 70 60 Rh2/NO.2 Cytc.tif
- wb/0 80 70 60 Rh2/NO.3 Cytc.tif
- wb/0 80 70 60 Rh2/NO.1 Bax.tif
- wb/0 80 70 60 Rh2/NO.2 Caspase-9.tif
- __MACOSX/wb/0 80 70 60 Rh2/._NO.2 Caspase-9.tif
- wb/0 80 70 60 Rh2/NO.3 Caspase-3.tif
- __MACOSX/wb/0 80 70 60 Rh2/._NO.3 Caspase-3.tif
- wb/0 80 70 60 Rh2/NO.1 Caspase-9.tif
- __MACOSX/wb/0 80 70 60 Rh2/._NO.1 Caspase-9.tif
